# Supplementary material for: FGF18, a prominent player in FGF signaling, promotes gastric tumorigenesis through autocrine manner and is negatively regulated by miR-590-5p
Source: Oncogene. 2018 Aug 6;38(1):33–46. doi: 10.1038/s41388-018-0430-x (PMC6318220; doi:10.1038/s41388-018-0430-x)
Supplement: Supplementary file 1 — Supplementary Table S1 [file 41388_2018_430_MOESM1_ESM.xlsx]

## Sheet: Results (both downregulated)
pathway name		set size	pathway source	p-value	q-value	number overlapping	overlapping genes
Signaling events mediated by HDAC Class III		40	PID	0.000226	0.0438	22 (55.0%)	HIST1H4C; HIST1H4B; HDAC4; HIST1H4E; HIST1H4D; HIST1H4K; HIST1H4J; KAT2B; BAX; HIST1H4L; FOXO3; FOXO1; HIST2H4B; HIST4H4; MYOD1; PPARGC1A; SIRT3; SIRT7; ACSS2; HIST1H1E; TUBB2A; MEF2D
TGF-beta receptor signaling		51	PID	0.000881	0.0854	25 (49.0%)	TGFB1; SMAD4; SMAD7; SMAD2; CTNNB1; ZFYVE9; ARRB2; CAV1; AXIN1; ZFYVE16; PARD6A; PML; DACT2; TGFBR2; TGFBR1; SHC1; PPP2R2A; BAMBI; PPP1CA; TAB2; TAB1; PPP1R15A; NEDD4L; FKBP1A; PDPK1
ATR signaling pathway		37	PID	0.0018	0.112	19 (51.4%)	PPP2R1A; BRCA2; MCM2; CLSPN; CDC25C; RPA1; CDC25A; TIPIN; TIMELESS; RFC3; RFC2; MCM7; PLK1; CDK2; NBN; RAD51; RAD9A; CDC6; CHEK1
ATM pathway		35	PID	0.00231	0.112	18 (51.4%)	BRCA1; BLM; RBBP8; TRIM28; CDC25C; FAM175A; CDC25A; ATM; H2AFX; XRCC4; TERF2; CHEK2; NBN; RNF8; RAD50; ABL1; TOP3A; RAD9A

## Sheet: HDAC Class III
Gene_Symbol	AGS_siFGF18/AGS_Control.fc	m28_siFGF18/m28_Control.fc	Chromosome	Strand	Start	Stop
ACSS1	1.24312	-1.23812	chr20	-	24986866	25039616
ACSS2	-1.29102	-1.37552	chr20	+	33459949	33515769
BAX	-1.1115	-1.02901	chr19	+	49458072	49465055
CDKN1A	1.15955	1.62693	chr6	+	36644237	36655116
CREBBP	1.0979	1.05771	chr16	-	3775055	3930722
EP300	1.05172	1.08543	chr22	+	41487790	41576081
FHL2	-1.08971	1.12311	chr2	-	105974169	106055230
FOXO1	-1.41848	-1.28379	chr13	-	41129801	41240734
FOXO3	-1.3281	-1.04707	chr6	+	108881026	109005977
FOXO4	1.02932	1.07114	chrX	+	70315999	70323385
HDAC4	-1.09127	-1.19576	chr2	-	239969864	240323348
HIST1H1E	-1.5518	-1.12695	chr6	+	26156559	26157343
HIST1H4A	-1.68134	1.29337	chr6	+	26021907	26044555
HIST1H4B	-1.35101	-1.13721	chr6	-	26027124	26027480
HIST1H4C	-1.34078	-1.06588	chr6	+	26104104	26104565
HIST1H4D	-2.13375	-1.22742	chr6	-	26188938	26189304
HIST1H4E	-1.05865	-1.34825	chr6	+	26204858	26206266
HIST1H4F	1.3384	-1.07857	chr6	+	26240561	26241021
HIST1H4H	1.16842	1.20598	chr6	-	26281283	26285762
HIST1H4I	1.33618	1.14942	chr6	+	27107076	27108418
HIST1H4J	-1.36202	-1.09753	chr6	+	27791884	27792258
HIST1H4K	-1.37722	-1.10641	chr6	-	27798952	27799305
HIST1H4L	-1.56314	-1.14996	chr6	-	27840926	27841289
HIST2H4A	-	-	-	-	-	-
HIST2H4B	-1.13259	-1.10958	chr1	+	149804221	149811339
HIST4H4	-1.45166	-1.27534	chr12	-	14920933	14924065
HOXA10	1.14113	1.2184	chr7	-	27202057	27219880
KAT2B	-1.23566	-1.05079	chr3	+	20081515	20195896
MEF2D	-1.08316	-1.1772	chr1	-	156433519	156470620
MYOD1	-1.13609	-1.03132	chr11	+	17741110	17743678
PPARGC1A	-1.64947	-1.03224	chr4	-	23756664	23905712
SIRT1	-1.2221	1.03635	chr10	+	69644427	69678147
SIRT2	1.19077	1.01971	chr19	-	39369195	39390502
SIRT3	-1.21219	-1.14125	chr11	-	215030	236931
SIRT7	-1.15308	-1.18924	chr17	-	79869815	79876058
TP53	1.01791	1.00747	chr17	-	7565097	7590863
TUBA1B	-1.16054	1.31338	chr12	-	49521564	49525304
TUBB2A	-1.31486	-1.31766	chr6	-	3153900	3157809
XRCC6	1.01111	-1.02883	chr22	+	42017123	42060052

## Sheet: TGF-beta receptor signaling
Gene_Symbol	AGS_siFGF18/AGS_Control.fc	m28_siFGF18/m28_Control.fc	Chromosome	Strand	Start	Stop
ARRB2	-1.70796	-1.55543	chr17	+	4613784	4624795
AXIN1	-1.13851	-1.26083	chr16	-	337440	402676
BAMBI	-1.51191	-1.32762	chr10	+	28966271	28972120
CAMK2A	1.33657	1.16664	chr5	-	149599054	149669854
CAV1	-1.37128	-1.1055	chr7	+	116164839	116201239
CTGF	1.73816	-1.02919	chr6	-	132269316	132272518
CTNNB1	-1.08342	-1.10761	chr3	+	41236328	41301587
DAB2	1.05787	-1.07834	chr5	-	39371776	39462402
DACT2	-1.33082	-1.18851	chr6	-	168693512	168720434
DAXX	-1.00574	-1.05796	chr6	-	33286335	33297046
DYNLRB1	1.06397	1.43214	chr20	+	33104204	33128762
EIF2A	1.07378	1.07078	chr3	+	150264465	150304179
FKBP1A	-1.23643	-1.18453	chr20	-	1290553	1373816
GRB2	1.03934	1.01099	chr17	-	73314157	73401790
ITCH	1.08744	1.02751	chr20	+	32951041	33099198
MAP3K7	1.15491	1.07032	chr6	-	91223292	91296907
NEDD4L	-1.07059	-1.0954	chr18	+	55711610	56068772
OCLN	1.14235	-1.00886	chr5	+	68788119	68853931
PARD6A	-1.24359	-1.12475	chr16	+	67694851	67696681
PDPK1	-1.53607	-1.21625	chr16	+	2587965	2653189
PML	-1.02705	-1.05213	chr15	+	74287014	74340160
PPP1CA	-1.0861	-1.01696	chr11	-	67165652	67188654
PPP1R15A	-1.20998	-1.30094	chr19	+	49375649	49379319
PPP2CA	1.05424	-1.01747	chr5	-	133530025	133561950
PPP2CB	1.09351	-1.01727	chr8	-	30631973	30671830
PPP2R2A	-1.29594	-1.19758	chr8	+	26149007	26230196
RHOA	1.12577	1.16244	chr3	-	49396574	49450431
RNF111	-1.09148	1.03034	chr15	+	59157374	59389618
RPS6KB1	1.29705	1.19643	chr17	+	57970443	58027925
SHC1	-1.08193	-1.24747	chr1	-	154934774	154946959
SKIL	-1.05764	1.38	chr3	+	170075466	170114637
SMAD2	-1.21282	-1.08507	chr18	-	45346666	45356490
SMAD3	1.10717	-1.07574	chr15	+	67356101	67487533
SMAD4	1.03898	1.0958	chr18	+	48556583	48611415
SMAD7	-1.0111	-1.19249	chr18	-	46446223	46477081
SMURF1	1.07915	-1.02626	chr7	-	98625058	98741743
SMURF2	-1.01165	1.00395	chr17	-	62540735	62658386
SOS1	1.2927	1.26646	chr2	-	39208537	39351486
SPTBN1	1.21586	1.08166	chr2	+	54683422	54898583
STRAP	1.13668	-1.02443	chr12	+	16035288	16056412
TAB1	-1.20374	-1.04387	chr22	+	39795746	39913596
TAB2	-1.03333	-1.00952	chr6	+	149539062	149732749
TGFB1	-1.1421	-1.0442	chr19	-	41836812	41859831
TGFB2	1.18356	-1.06993	chr1	+	218518676	218617961
TGFB3	1.02852	-1.20358	chr14	-	76424442	76449334
TGFBR1	-1.71805	-1.57388	chr9	+	101866320	101916474
TGFBR2	-1.55518	-1.50727	chr3	+	30647994	30735634
TGFBR3	1.18887	1.20415	chr1	-	92145900	92371892
WWP1	1.04542	1.12197	chr8	+	87354967	87490649
XIAP	1.02506	1.0171	chrX	+	122993574	123047829
YAP1	1.01252	1.07128	chr11	+	101981192	102104154
YWHAE	1.04345	1.04403	chr17	-	1247566	1303556
ZFYVE16	-1.19653	-1.04867	chr5	+	79703832	79775498
ZFYVE9	-1.09078	-1.12214	chr1	+	52608046	52812358

## Sheet: ATR signaling
Gene_Symbol	AGS_siFGF18/AGS_Control.fc	m28_siFGF18/m28_Control.fc	Chromosome	Strand	Start	Stop
ATR	1.15628	1.00911	chr3	-	142168077	142297668
ATRIP	1.01845	-1.35301	chr3	+	48488114	48509044
BRCA2	-1.7448	-1.01149	chr13	+	32889611	32973809
CCNA2	-1.62733	1.11376	chr4	-	122737488	122745088
CDC25A	-1.23622	-1.08149	chr3	-	48198636	48229892
CDC25C	-1.6411	-1.17503	chr5	-	137620954	137674044
CDC6	-1.52886	-1.04799	chr17	+	38443885	38459413
CDK2	-2.35537	-1.82658	chr12	+	56360553	56366568
CEP164	1.11013	1.01788	chr11	+	117185273	117283984
CHEK1	-1.42809	-1.10965	chr11	+	125495031	125546150
CLSPN	-1.64729	-1.08224	chr1	-	36185819	36235568
FANCD2	-1.21334	1.23605	chr3	+	10068098	10143614
FBXW11	1.37667	1.25641	chr5	-	171288553	171433877
HUS1	1.03026	1.09948	chr7	-	47735328	48019222
MCM2	-1.44865	-1.12083	chr3	+	127317066	127341279
MCM7	-1.63392	-1.22865	chr7	-	99690351	99699563
MDM2	1.10162	1.05029	chr12	+	69201956	69239214
NBN	-1.01207	-1.13626	chr8	-	90945559	91015456
PLK1	-1.70375	-1.03321	chr16	+	23690143	23701688
PPP2CA	1.05424	-1.01747	chr5	-	133530025	133561950
PPP2R1A	-1.08188	-1.1555	chr19	+	52693055	52730687
PPP2R2B	-1.14992	1.8513	chr5	-	145965662	145965763
RAD1	1.05557	-1.14163	chr5	-	34905365	34919094
RAD17	1.03742	-1.02333	chr5	+	68665120	68710628
RAD51	-2.12499	-1.24023	chr15	+	40986972	41024356
RAD9A	1.07187	1.08232	chr11	+	67085310	67159158
RFC2	-1.69435	-1.4152	chr7	-	73645829	73668774
RFC3	-1.98095	-1.09689	chr13	+	34392186	34540695
RFC4	-1.41771	1.00963	chr3	-	186507669	186524847
RFC5	-1.46443	1.15389	chr12	+	118451393	118470935
RPA1	-1.69781	-1.61207	chr17	+	1733266	1802848
RPA2	-1.22589	1.06927	chr1	-	28218035	28241257
SMARCAL1	-1.03698	1.03953	chr2	+	217277137	217347776
SSPO	1.13733	1.23743	chr7	+	149473131	149531068
TIMELESS	-1.28832	-1.10271	chr12	-	56810157	56843200
TIPIN	-1.31732	-1.00757	chr15	-	66628722	66649054
TOPBP1	-1.1483	1.16691	chr3	-	133317019	133380737
YWHAB	-1.02647	1.07352	chr20	+	43514317	43537259
YWHAZ	1.00457	-1.0361	chr8	-	101930804	101965623

## Sheet: ATM pathway
Gene_Symbol	AGS_siFGF18/AGS_Control.fc	m28_siFGF18/m28_Control.fc	Chromosome	Strand	Start	Stop
ABL1	-1.06516	-1.10057	chr9	+	133589268	133763062
ATM	-1.1071	-1.02908	chr11	+	108093211	108239829
BID	1.13102	-1.00328	chr22	-	18216906	18257536
BLM	-1.72837	-1.19057	chr15	+	91260558	91358859
BRCA1	-1.52645	-1.11884	chr17	-	41196312	41322330
CDC25A	-1.23622	-1.08149	chr3	-	48198636	48229892
CDC25C	-1.6411	-1.17503	chr5	-	137620954	137674044
CHEK2	-1.31374	-1.12424	chr22	-	29083731	29138410
CTBP1	1.09184	1.15623	chr4	-	1205228	1243741
DCLRE1C	-1.43078	1.02438	chr10	-	14939358	14996431
FAM175A	-1.02453	-1.30401	chr4	-	84382092	84444501
FANCD2	-1.21334	1.23605	chr3	+	10068098	10143614
H2AFX	-1.382	-1.20803	chr11	-	118964564	118966177
KAT5	-1.06491	1.02788	chr11	+	65479467	65487077
MDC1	-1.09194	1.01661	chr6	-	30667584	30685666
MDM2	1.10162	1.05029	chr12	+	69201956	69239214
MRE11A	-1.13955	1.02889	chr11	-	94150466	94227074
NBN	-1.01207	-1.13626	chr8	-	90945559	91015456
RAD17	1.03742	-1.02333	chr5	+	68665120	68710628
RAD50	-1.00369	-1.02658	chr5	+	131891711	131980313
RAD9A	1.07187	1.08232	chr11	+	67085310	67159158
RBBP8	-1.7073	-1.51795	chr18	+	20513290	20606449
RFWD2	1.02023	-1.01767	chr1	-	175911248	176176629
RNF8	-1.10076	-1.12889	chr6	+	37321748	37362514
SMC1A	-1.08899	1.1814	chrX	-	53401070	53449677
SMC3	-1.13284	1.10785	chr10	+	112327449	112364394
TERF2	-1.03075	-1.03659	chr16	-	69389464	69419874
TOP3A	-1.18296	-1.23379	chr17	-	18174742	18218321
TP53BP1	1.07878	1.08896	chr15	-	43699407	43802926
TRIM28	-1.13584	-1.07155	chr19	+	59055836	59062082
UBE2N	-1.28582	1.18562	chr12	-	93799449	93836038
UIMC1	1.13932	-1.02728	chr5	-	176332006	176449634
XRCC4	-1.29674	-1.20571	chr5	+	82373317	82652548
YWHAB	-1.02647	1.07352	chr20	+	43514317	43537259
