# Supplementary material for: FGF18, a prominent player in FGF signaling, promotes gastric tumorigenesis through autocrine manner and is negatively regulated by miR-590-5p
Source: Oncogene. 2018 Aug 6;38(1):33–46. doi: 10.1038/s41388-018-0430-x (PMC6318220; doi:10.1038/s41388-018-0430-x)
Supplement: Supplementary file 2 — Supplementary Table S2 [file 41388_2018_430_MOESM2_ESM.xlsx]

## Sheet: q-RT-PCR primer sequences
Primer Name	Sequence (5' to 3')
FGF18-F	ACTTGCCTGTGTTTACACTTCC
FGF18-R	GACCTGGATGTGTTTCCCACT
B2M-F	ACTCTCTCTTTCTGGCCTGG
B2M-R	ATGTCGGATGGATGAAACCC
CTBP1-F	AAAGCCCTCCGCATCATCG
CTBP1-R	AGACGGCAATGCCTAAATCCC
TP53BP1-F	ATGGACCCTACTGGAAGTCAG
TP53BP1-R	TTTCTTTGTGCGTCTGGAGATT
RAD9A-F	CATTGACTCTTACATGATCGCCA
RAD9A-R	GCCAGGTGAAAGGGAAATGG
MDM2-F	GAATCATCGGACTCAGGTACATC
MDM2-R	TCTGTCTCACTAATTGCTCTCCT
ATM-F	TTGATCTTGTGCCTTGGCTAC
ATM-R	TATGGTGTACGTTCCCCATGT
TGFBR1-F	ACGGCGTTACAGTGTTTCTG
TGFBR1-R	GCACATACAAACGGCCTATCTC
ARRB2-F	TCCATGCTCCGTCACACTG
ARRB2-R	ACAGAAGGCTCGAATCTCAAAG
TGFBR2-F	AAGATGACCGCTCTGACATCA
TGFBR2-R	CTTATAGACCTCAGCAAAGCGAC
BAMTBI-F	AAGCAGACCTCAGCAACGAT
BAMTBI-R	AAAGGCCTTCAAGCTGTTCA

## Sheet: Oligos of FGF18 3'-UTR
Oligo Name	Sequence (5' to 3')
FGF18-WT-Sense	CTAGTTTATATATATATAAGCTAA
FGF18-WT-Antisense	AGCTTTAGCTTATATATATATAAA
FGF18-Mutant-Sense	CTAGTTTATATATATTATTCGAAA
FGF18-Mutant-Antisense	AGCTTTTCGAATAATATATATAAA
